# Supplementary material for: What behaviour change techniques have been used to improve adherence to evidence-based low back pain imaging?
Source: Implement Sci. 2021 Jul 2;16:68. doi: 10.1186/s13012-021-01136-w (PMC8254222; doi:10.1186/s13012-021-01136-w)
Supplement: Supplementary file 3 — Additional file 3. [file 13012_2021_1136_MOESM3_ESM.xlsx]

## Sheet: TDF with descriptions
		Knowledge	Skills	Social/professional role / identity	Beliefs about capabilities	Beliefs about consequences	Reinforcement	Intentions	Goals	Memory, Attention and Decision Processes	Environmental context and resources	Social influences	Emotion	Behavioral Regulation
	Primary Care
	Eccles 2001 Group 1	Referral guidelines for radiology (guideline only) BCT/s: 4.1, 2.2	Referral guideines for radiology BCT/s: 4.1	Guidelines based on the Royal College of Radiologists guidelines and the Royal College of General Practitioners (recognised body) BCT/s: 9.1	Referral guideines for radiology BCT/s: 4.1		Feedback on the whole GP practice referral behaviour (feedback) BCT/s: 2.2					Peer comparison to other GPs in the study (peer comparision) BCT/s: 6.2
	Eccles 2001 Group 2	Referral guidelines for radiology; educational messages (guidelines + education) BCT/s: 4.1	Referral guideines for radiology; educational messages BCT/s: 4.1	Guidelines based on the Royal College of Radiologists guidelines and the Royal College of General Practitioners (recognised body) BCT/s: 9.1	Referral guideines for radiology; educational messages BCT/s: 4.1		Educational messages attached to radiograph reports as reminders (reminders) BCT/s: 7.1			Educational messages attached to radiograph reports as reminders (reminders) BCT/s: 7.1	Educational messages attached to radiograph reports as reminders (reminders) BCT/s 7.1
	Eccles 2001 Group 3	Referral guidelines for radiology; educational messages (guidelines + education) BCT/s: 4.1, 2.2	Referral guideines for radiology; educational messages BCT/s: 4.1	Guidelines based on the Royal College of Radiologists guidelines and the Royal College of General Practitioners (recognised body) BCT/s: 9.1	Referral guideines for radiology; educational messages BCT/s: 4.1		Educational messages attached to radiograph reports as reminders (reminders) BCT/s: 7.1			Educational messages attached to radiograph reports as reminders (reminders) BCT/s: 7.1	Educational messages attached to radiograph reports as reminders (reminders) BCT/s 7.1	Peer comparison to other GPs in the study (peer comparision) BCT/s: 6.2
	Eccles 2001 Group 4	Referral guidelines for radiology; educational messages (guidelines + education) BCT/s: 4.1	Referral guideines for radiology; educational messages BCT/s: 4.1	Guidelines based on the Royal College of Radiologists guidelines and the Royal College of General Practitioners (recognised body) BCT/s: 9.1	Referral guideines for radiology; educational messages BCT/s: 4.1
	Fenton 2016	Instruction on a 6-step communication model to explain why tests are not required (education only) BCT/s: 2.2, 4.1	Instruction on a 6-step communication model to explain why tests are not required; role play practice (interactive practice) BCT/s: 4.1, 6.1, 8.1		Instruction on a 6-step communication model to explain why tests are not required; role play practice; hand held visual prompts to show behaviour (additional target) BCT/s: 4.1, 6.1, 8.1		Personalised feedback on how well each communication step was fullfilled (feedback) BCT/s: 2.2
	Fine 2017										Removal of diagnostic imaging reimbursement for uncomplicated LBP (restriction) BCT/s: 12.1
	French 2013	Educational workshop centred on gudielines; showing how to prescribe an activity log instead of an xray; information on the harms of imaging BCT/s: 4.1, 5.1 (guidelines + education)	Educational workshop centred on gudielines; showing how to prescribe an activity log instead of an xray; role-play of how to prescribe activity log and take clinical history BCT/s: 4.1, 6.1, 8.1 (interactive practice)	Workshop deivered by highly respected senior clinicians and GP opinion leader BCT/s: 9.1 (expert)	Educational workshop centred on gudielines; showing how to prescribe an activity log instead of an xray; role-play of how to prescribe activity log and take clinical history BCT/s: 4.1, 6.1, 8.1 (additional target)	Information on the harms of imaging BCT/s: 5.1		Information on the harms of imaging BCT/s: 5.1			Red flag algorithm; patient handout BCT/s: 12.5 (decision tool, patient materials)		Highly respected clinician gives persuasive message about the role of the GP to minimise harm BCT/s: 13.2	Recording the number of times x-rays were ordered and patient management was unchanged BCT/s: 2.3
	Graves 2018										MRI scans for LBP patients without red flags were denied (hard stop) BCT/s: 12.1
	Hollingworth 2002	Provision of lumbar spine radiology guidelines (guideline only) BCT/s: 4.1	Provision of lumbar spine radiology guidelines BCT/s: 4.1	Guideline published by the Royal College of General Practitioners (recognised body) BCT/s: 9.1	Provision of lumbar spine radiology guidelines BCT/s: 4.1
	Ip 2014	CDS advises orderer of the best diagnostic strategy based on evidence. If no red flags present, CDS recommends not imaging. (education only) BCT/s: 2.2, 4.1	CDS advises orderer of the best diagnostic strategy based on evidence. If no red flags present, CDS recommends not imaging BCT/s: 4.1	CDS content is derrived from APS/ACP guidelines (recognised body) BCT/s: 9.1	CDS advises orderer of the best diagnostic strategy based on evidence. If no red flags present, CDS recommends not imaging BCT/s: 4.1		Clinical decision support tool added to image ordering system; if appropriate the CDS launches based on clinical history inputted into system, prompting users; quarterly practice pattern variation for LBP imaging reports (feedback; reminders) BCT/s: 2.2, 7.1			Clinical decision support tool added to image ordering system; if appropriate the CDS launches based on clinical history inputted into system, prompting users (decision tool) BCT/s: 7.1	Clinical decision support tool added to image ordering system; if appropriate the CDS launches based on clinical history inputted into system, prompting users; medium stop (peer to peer call when CDS advice to not image is ignored) (decision tool; medium stop) BCT/s: 7.1, 12.1, 12.2	Medium stop (peer to peer call when CDS advice to not image is ignored); ordering behaviour compared to peers provided (peer comparision; medium stop) BCT/s: 6.2, 12.2
	Jackson 2005	AHRQ guidelines for LBP (guideline only) BCT/s: 4.1	AHRQ guidelines for LBP BCT/s:4.1	Guideline published by the Agency for Healthcare Research and Quality (recognised body) BCT/s: 9.1	AHRQ guidelines for LBP BCT/s: 4.1
	Jenkins 2018	Education session on indicators for LBP imaging (education only) BCT/s: 4.1	Education session on indicators for LBP imaging BCT/s: 4.1, 6.1		Education session on indicators for LBP imaging; Demonstrate integration of clinical resource into LBP consultation (additional target) BCT/s: 4.1, 6.1		Booklet to remind GPs of imaging indicators (reminders) BCT/s: 7.1			Booklet to remind GPs of imaging indicators (reminders) BCT/s: 7.1	Booklet to remind GPs of imaging indicators; decision support diagram; patient booklet with prescription advice (reminders; patient materials; decision tool) BCT/s: 7.1, 12.5
	Kerry 2000	Provision of guidelines; average radiation does for different examinations provided (guidelines + education) BCT/s: 4.1, 5.1	Provision of guidelines BCT/s: 4.1	Guidelines produced by the Royal College of Radiologists (recognised body) BCT/s: 9.1	Provision of guidelines BCT/s: 4.1	Average radiation does for different examinations provided BCT/s: 5.1	Individual feedback on physician referral rates (feedback) BCT/s: 2.2	Average radiation does for different examinations provided BCT/s: 5.1
	Kulgreen 2018	Resources to improve communication with patients about low value services (education only) BCT/s: 4.1	Resources to improve communication with patients about low value services BCT/s: 4.1		Resources to improve communication with patients about low value services BCT/s: 1.1, 4.1		Reminders of pre-commitment; weekly emails with resource links (reminders; pre-commitment) BCT/s: 7.1	Setting a goal to follow choose wisely recommendations BCT/s: 1.1, 1.9	Setting a goal to follow choose wisely recommendations BCT/s: 1.1	Reminders of pre-commitment; weekly emails with resource links (reminders) BCT/s: 7.1, 1.9	Reminders of pre-commitment; weekly emails with resource links; patient education handout (reminders; patient materials) BCT/s: 7.1, 12.5			Setting a goal to follow choose wisely recommendations BCT/s: 1.1
	Lin 2016	2x3 hour educational workshops including consequences of inappropriate imaging (education only) BCT/s: 2.2, 4.1, 5.3	2x3 hour educational workshops; skill rehersal (interactive practice) BCT/s: 4.1, 6.1, 8.1	Workshops were accredited by the Royal Australian College of Practicitioners (acreditation) BCT/s: 9.1	2x3 hour educational workshops; Clinical tools; skill rehersal BCT/s: 4.1, 6.1, 8.1	Education on the consequences of inappropriate imaging BCT/s: 5.1	Audit and feedback of LBP practice (feedback) BCT/s: 2.2				Back Pain Choices decision making tool; patient education material (decision tool; patient materials) BCT/s: 12.5
	Matowe 2002	Radiologists guidelines on GPs referral to radiology (guideline only) BCT/s: 4.1	Radiologists guidelines on GPs referral to radiology BCT/s: 4.1	Guideline published by the Royal College of Radiologists (recognised body) BCT/s: 9.1	Radiologists guidelines on GPs referral to radiology BCT/s: 4.1
	Morgan 2019	Educational messaging based on guidelines (guidelines + education) BCT/s: 4.1	Educational messaging based on guidelines BCT/s: 4.1		Educational messaging based on guidelines BCT/s: 4.1		Feedback report (feedback) BCT/s: 2.2				Self management prescription pad; online decision support tool (patient materials; decision tool) BCT/s: 12.5	Feedback report comparing image referral practice to other GPs (peer comparision) BCT/s: 6.2
	Oakeshott 1994	Radiological guidelines and an introductory letter (guideline only) BCT/s: 4.1	Radiological guidelines and an introductory letter BCT/s: 4.1	Guidelines produced by the Royal College of Radiologists (recognised body) BCT/s: 9.1	Radiological guidelines and an introductory letter BCT/s: 4.1		A4 laminated sheet (reminder) BCT/s: 7.1			A4 laminated sheet (reminders) BCT/s: 7.1	A4 laminated sheet (reminders) BCT/s: 7.1
	Robling 2002a										Change in image ordering process (to telephone) (soft stop) BCT/s: 12.1
	Robling 2002b Group 1	Local guidelines; 15-minute seminar (guidelines + education) BCT/s: 4.1	Local guidelines; 15-minute video BCT/s: 4.1	Seminar delivered by academic GP (expert) BCT/s: 9.1	Local guidelines; 15-minute video BCT/s: 4.1
	Robling 2002b Group 2	Local guidelines (guideline only) BCT/s: 4.1, 2.2	Local guidelines BCT/s: 4.1		Local guidelines BCT/s: 4.1		Feedback on MRI referrals (feedback) BCT/s: 2.2					Comparison to specialists referral behavior (specialist comparision) BCT/s: 6.2
	Robling 2002b Group 3	Local guidelines; 15-minute seminar (guidelines + education) BCT/s: 4.1, 2.2	Local guidelines; 15-minute video BCT/s: 4.1	Seminar delivered by academic GP (expert) BCT/s: 9.1	Local guidelines; 15-minute video BCT/s: 4.1		Feedback on MRI referrals (feedback) BCT/s: 2.2					Comparison to specialists referral behavior (specialist comparision) BCT/s: 6.2
	Robling 2002b Group 4	Local guidelines (guideline only) BCT/s: 4.1	Local guidelines BCT/s: 4.1		Local guidelines BCT/s: 4.1
	Winkens 1995	Report containing recommendations and alternatives for more rational diagnostic testing (education only) BCT/s: 4.1, 2.2	Report containing recommendations and alternatives for more rational diagnostic testing BCT/s: 4.1	Feedback report provided by a respected expert (internal medicine specialist) (expert) BCT/s: 9.1	Report containing recommendations and alternatives for more rational diagnostic testing BCT/s: 4.1		Feedback report for each GP with the volume and appropriateness of requests (feedback) BCT/s: 2.2
	Zafar 2018	Hyperlink to guidelines provided with every imaging report (guideline only) BCT/s: 2.2, 4.1	Hyperlink to guidelines provided with every imaging report BCT/s: 4.1		Hyperlink to guidelines provided with every imaging report BCT/s: 4.1		Report feedback indicated if referral was adherent or not; Real time clinical decision support alerts (feedback; reminders) BCT/s: 2.2, 7.1			Real time clinial decision support alerts (decision tool) BCT/s: 7.1	Real time clinial decision support alerts (decision tool) BCT/s: 7.1	Peer comparison of how adherent imaging behaviour is (peer comparision) BCT/s: 6.2
	Wang 2018	Educational sessions including Interactive case-based vignettes to apply knowledge in commonly encountered clinical scenarios BCT 4.1	Educational sessions including Interactive case-based vignettes to apply knowledge in commonly encountered clinical scenarios BCT: 4.1	Information presented cited specifically from recognized international and national guidelines BCT: 9.1	Educational sessions including Interactive case-based vignettes to apply knowledge in commonly encountered clinical scenarios BCTs 4.1, 6.1
	Fried 2018	Discussed with team that imagining is not helpful for diagnosis or treatment (education only) BCT/s: 5.1				Discussed with team that imagining is not helpful for diagnosis or treatment BCT/s: 5.1		Discussed with team that imagining is not helpful for diagnosis or treatment BCT/s: 5.1
	Klein 2000	Series of accredited continuing medical education (CME) presentations provided to PCPs BCT: 4.1	Series of accredited continuing medical education (CME) presentations provided to PCPs BCT: 4.1	Local guideline developed by orthopedic specials and colleages in multispecialty practice BCT: 9.1	Series of accredited continuing medical education (CME) presentations provided to PCPs BCT: 4.1							Clinical champion made himself available to take calls from PCPs regarding questions or issues as they implemented the guidelines with individual patients BCT: 3.1
	Powell 2019									Decision support for image ordering + forced peer-peer consultation if image order not supported by pre-specified criteria BCTs: 7.1	Decision support for image ordering + forced peer-peer consultation if image order not supported by pre-specified criteria BCTs: 7.1, 12.2., 12.5
	Solberg 2020	Descision support system informed clinicians of the appropriateness of all of their orders according to guidelines BCT: 4.1	Descision support system informed clinicians of the appropriateness of all of their orders according to guidelines BCT: 4.1	Appropriatness criteria for the decsion support based on criteria developed by American College of Radiology BCT: 9.1	Descision support system informed clinicians of the appropriateness of all of their orders according to guidelines BCT: 4.1					Implemented decision support system within EMR for diagnostic imaging using appropriateness criteria from the American College of Radiology BCTs: 7.1	Implemented decision support system within EMR for diagnostic imaging using appropriateness criteria from the American College of Radiology BCT: 7.1,12.5
	Suman 2018	Training on interdisciplinary communication and collaboration and patient-physician communication to reduce referrals for diagnostic imaging BCT: 4.1	Training on interdisciplinary communication and collaboration and patient-physician communication to reduce referrals for diagnostic imaging BCT: 4.1		Training on interdisciplinary communication and collaboration and patient-physician communication to reduce referrals for diagnostic imaging BCT: 4.1
	Chen 2020			American Academy of Family Physicians Choosing Wisely recommendation was displayed in the automated alert window BCT: 9.1						Automated alert window triggered upon ordering imaging outside guideline recommendations BCT: 7.1	Automated alert window triggered upon ordering imaging outside guideline recommendations BCTs 7.1, 12.5
	Simula 2019	Education session on indicators for LBP imaging (education only) BCT/s: 4.1	Education session on indicators for LBP imaging BCT/s: 4.1, 6.1		Education session on indicators for LBP imaging; Demonstrate integration of clinical resource into LBP consultation (additional target) BCT/s: 4.1, 6.1		Booklet to remind GPs of imaging indicators (reminders) BCT/s: 7.1			Booklet to remind GPs of imaging indicators (reminders) BCT/s: 7.1	Booklet to remind GPs of imaging indicators; decision support diagram; patient booklet with prescription advice (reminders; patient materials; decision tool) BCT/s: 7.1, 12.5
	Slater 2014	Integrated learning modules based on guideline recommendations BCT: 4.1	Integrated learning modules based on guideline recommendations and case studies with patient vignettes and discussion BCTs:4.1, 8.1	Guidelines produced by national and international recognizied bodies. BCT: 9.1	Integrated learning modules based on guideline recommendations and case studies with patient vignettes and discussion BCTs: 4.1, 6.1, 8.1					1-page algorithm for imaging decisions printed on a laminated removable page. BCT: 7.1	1-page algorithm for imaging decisions printed on a laminated removable page. BCTs:7.1,12.5
	Jarvik 2015	Discussed with team that imagining is not helpful for diagnosis or treatment (education only) BCT/s: 5.1				Discussed with team that imagining is not helpful for diagnosis or treatment BCT/s: 5.1		Discussed with team that imagining is not helpful for diagnosis or treatment BCT/s: 5.1
	Freeborn 1997	Received guideline with a 1-page summary BCT: 4.1 Received reports of their imaging practices compared to peers BCT: 2.2	Received guideline with a 1-page summary BCT: 4.1	Guidelines developed by a local group of specialist physicians. BCT: 9.1	Received guideline with a 1-page summary BCT: 4.1		Received reports of their imaging practices compared to peers BCT: 2.2
	Emergency Department
	Baker 1987										Medium stop (new clinical decision support system making it harder to order imaginging without presence of red flags; Without red flags, imaging request needed signing off by attending physician in Emergency Medicine or consultant neurology/ neurosurgery (hard stop) BCT/s: 12.1, 12.2	Without red flags, imaging request needed signing off by attending physician in Emergency Medicine or consultant neurology/ neurosurgery (hard stop) BCT/s: 12.2
	Chandra 2017	Education via video, seminar and posters (education only) BCT/s: 4.1	Education via video, seminar and posters BCT/s: 4.1	The recommendations were produced by CWC-EM (recognised body) BCT/s: 9.1	Education via video, seminar and posters BCT/s: 4.1		Departmental posters based on Choosing Wisely recommendations (reminders) BCT/s: 7.1			Departmental posters based on Choosing Wisely recommendations (reminders) BCT/s: 7.1	Departmental posters based on Choosing Wisely recommendations (reminders) BCT/s: 7.1
	Min 2017										soft stop (new ordering system requiring red flags to allow imaging, or alternative rationale needed; patient booklet with management advice and explaination as to why imaging is not needed (soft stop) BCT/s: 12.1, 12.5
	Tracey 1994	Education on guidelines, history taking and examination; importance of minimizing exposure to radiation expressed (guidelines + education) BCT/s: 4.1, 5.1, 2.2	Education on guidelines, history taking and examination BCT/s: 4.1		Education on guidelines, history taking and examination BCT/s: 4.1	Importance of minimizing exposure to radiation expressed BCT/s: 5.1	Group based feedback from 6 month audit; guidelines displayed throughout department (feedback; reminders) BCT/s: 2.2, 7.1	Importance of minimizing exposure to radiation expressed BCT/s: 5.1		Guidelines displayed throughout department (reminders) BCT/s: 7.1	New imaging order form with additional details required to justify image; guidelines displayed throughout department (soft stop; reminders) BCT/s: 12.1, 7.1
	Burggraf 2019	1 day communication skills training (education only) BCT/s: 4.1	1 day communication skills training; interactive practice games to reflect on own style (interactive practice) BCT/s: 4.1, 6.1, 8.1		1 day communication skills training; interactive practice games to reflect on own style; patient scenarios (additional target) BCT/s: 4.1, 6.1, 8.1
